# Supplementary material for: Coral metabolite gradients affect microbial community structures and act as a disease cue
Source: Commun Biol. 2018 Nov 5;1:184. doi: 10.1038/s42003-018-0189-1 (PMC6218554; doi:10.1038/s42003-018-0189-1)
Supplement: Supplementary file 3 — Supplementary Data 1 [file 42003_2018_189_MOESM3_ESM.xlsx]

## Sheet: Biomarker candidates
	putative Molecules	Short Name	Chemical formula	monoisotopic mass	PUBCHEM	LC/MS measured (positive mode)				Sirius	FT ICR measured (negative mode)				Welch's t-test
						calculated	measured	adduct	Δ ppm	Score	calculated	measured	adduct	Δ ppm	P-value
	N,N-dihydroxydihomomethionine	Dihomomethionine	C7H15NO4S	209.072	90657203	210.08	210.079	[M+H]	4.2	42.5	208.064	208.064	[M-H]	-0.4	1.24e-05
	2-[3-aminopropyl-[3-(3-aminopropylamino)propyl]amino]-N-[(dimethylamino)methyl]acetamide	Polyamine	C14H34N6O	302.28	20681656	303.287	303.286	[M+H]	-4.3	32	301.272	301.272	[M-H]	0.2	0.00015
	8-phenyl-1,3-dipropyl-7H-purine-2,6-dione (xanthine)	Xanthine derivative	C17H20N4O2	312.159	128784	313.167	313.163	[M+H]	10.9	106.7	311.151	311.15	[M-H]	-2.6	0.000631
	3,5-diamino-N-[4-[1-(4-methylpiperazine-1-carbonyl)piperidin-4-yl]pyridin-3-yl]pyrazolidine-4-carboxamide	Pyridine derivative	C20H33N9O2	431.275	90211990	432.283	432.28	[M+H]	6.7	84.1	430.268	430.265	[M-H]	-5.8	0.00824
	1-Phosphatidyl-1D-myo-inositol-4-phosphate	Phosphatidyl-inositol	C47H88O16P2	970.555	CHEBI:17526	-	494.806	[M+H+NH4]	10	NA	NA	NA	NA	NA	0.00452
	Phophatidylethanolamine	Phosphatidylethanolamine	C49H76NO8P	837.531	HMDB09672	-	914.441	[M+2K+H]	10	NA	NA	NA	NA	NA	1.545e-05
