# Supplementary material for: Coral metabolite gradients affect microbial community structures and act as a disease cue
Source: Commun Biol. 2018 Nov 5;1:184. doi: 10.1038/s42003-018-0189-1 (PMC6218554; doi:10.1038/s42003-018-0189-1)
Supplement: Supplementary file 4 — Supplementary Data 2 [file 42003_2018_189_MOESM4_ESM.xlsx]

## Sheet: Diffusion Profile molecules
Gradient forming compound shared in both coral species
LC/MS (m/z)	Type	Adduct	LC/MS (ppm)	Adduct	FT-ICR (ppm)	Formula	Chemical group	Compound_id	compound_name	P-value
304.224	+	M+H	4		NA	C7H13NO2	AA derivative	HMDB04827	Proline betaine	0.0093309
674.495	+	M+IsoProp+Na+H	9	NA	NA	C39H58O4	benzoquinone	HMDB36062	Ubiquinone 6	0.0005744
656.485	+	2M+ACN+Na	2	NA	NA	C18H32O3	Fatty-Acyl	HMDB04667	13s-hydroxyoctadecadienoic acid	0.0006278
428.332	2+	M+ACN+2H	1	NA	NA	C46H88NO8P	Glycerophospholipids	HMDB08302	Phosphatidylcholine(20:1(11z)/18:1(9z))	0.0009821
428.333	2+	M+H+NH4	0	NA	NA	C48H88NO8P	Glycerophospholipids	HMDB08310	Phosphatidycholine(20:1(11z)/20:3(5z,8z,11z))	0.0007178
445.282	2+	M+2ACN+2H	1	NA	NA	C41H75O13P	Glycerophospholipids	HMDB09798	Phospatidylinositol(16:1(9z)/16:1(9z))	0.0006953
500.372	3+	M+2Na+H	9	NA	NA	C28H52NO7P	Glycerophospholipids	HMDB10393	Lyso-Phosphatidylcholine(20:3(5z,8z,11z))	5.93e-05
732.535	2+	M+2ACN+2H	1	NA	NA	C75H146O17P2	Glycerophospholipids	HMDB56397	[3-({[(2R)-2,3-bis(hexadecanoyloxy)propoxy](hydroxy)phosphoryl}oxy)-2-hydroxypropoxy][(2R)-2-(hexadecanoyloxy)-3-(octadecanoyloxy)propoxy]phosphinic acid	0.0003406
206.082	+	M+H	2	M-H	0.03	C11H11NO3	IAA derivative	HMDB00671	Indolelactic acid	0.0009695
511.319	+	M+NH4	5	NA	NA	C30H39NO5	Mycotoxin	HMDB35367	Cytochalasin npho	0.0003454
555.847	2+	M+H+NH4	9	NA	NA	NA	NA	NA	NA	0.0002164
621.383	+	M+Na	7	NA	NA	C35H54N2O6	Organoheterocyclic	HMDB38567	3'-n-acetyl-4'-o-(9-octadecenoyl)fusarochromanone	0.0006629
784.481	+	M+DMSO+H	1	NA	NA	C43H63NO7	Organoheterocyclic	HMDB38344	Spirolide c	0.0001044
423.264	+	M+H	1	M-H	0.01	C24H38O6	Prenol-lipid	HMDB03033	Ancepsenolide acetate	0.0008585
489.307	3+	M+3Na	1	NA	NA	C77H140O17P2	Prenol-lipid	HMDB56538	(3beta,17alpha,23S)-17,23-Epoxy-3,29-dihydroxy-27-norlanost-8-en-24-one	0.0008058
598.43	+	M+NH4	7	NA	NA	C40H52O3	Prenol-lipid	HMDB39143	3'-Hydroxy-3,4-diketo-b-carotene	0.0002434
599.371	+	2M+K	0	NA	NA	C17H28O3	Prenol-lipid	HMDB36422	Fauronyl acetate	9.09e-05
616.434	+	M+NH4	3	NA	NA	C40H54O4	Prenol-lipid	HMDB36871	Mytiloxanthin	0.0003612
303.194	+	M+H	6	M-H	0.08	C19H26O3	Steroid	HMDB00380	Methoxy-Estradiol	5.26e-05
370.731	+	M+H+NH4	4		NA	C39H62O12	Steroid	HMDB29312	Ophiopogonin c'	0.0009563
464.382	2+	M+NH4	4	NA	NA	C28H46O4	Steroid	HMDB0040999	Secasterone	0.0001847
533.332	+	M+NH4	5	NA	NA	C26H45NO7S	Steroid	HMDB10389	Taurocholic acid	5.61e-05
577.358	+	2M+H	9	NA	NA	C18H24O3	steroid	HMDB00338	2-hydroxy-estradiol	0.000744
828.507	+	M+NH4	5	NA	NA	C43H70O14	Steroid	HMDB38350	Goyaglycoside g	0.0002928
828.507	+	M+NH4	4	NA	NA	C43H70O14	Steroid	HMDB38350	Goyaglycoside g	0.0008443
253.152	+	M+H	0	M-H	0.05	C15H24O3	Terpenoid	HMDB28920	Elongatol	0.0004764
255.159	+	M+H	5	M-H	0.15	C14H22O4	Terpenoid	HMDB39467	Laevinol	0.0004246
352.257	+	M+H+NH4	6		NA	C37H68NO8P	Terpenoid	HMDB08862	Phytocassan B	0.0007943
458.777	2+	M+3ACN+2H	7	NA	NA	C43H68O13	Terpenoid	HMDB40523	Sanguisorbin e	0.0004324
467.292	+	M+H	1	M-H	0.25	C28H44O3	Terpenoid	HMDB37941	Australine B	0.0003589
540.403	+	M+ACN+H	3	NA	NA	C32H50O4	Terpenoid	HMDB32022	Acetyl Ursolic Acid	0.0005085
Acropora specific
124.962	NA	NA	NA	NA	NA	NA	NA	NA	NA	0.000563637
132.047	2+	M+2ACN+2H	3	M-H	2	C6H12O2S2	Dithiane	HMDB0033556	2,5-Dimethyl-1,4-dithiane-2,5-diol	5.35168e-06
135.085	NA	NA	NA	NA	NA	NA	NA	NA	NA	0.00055119
151.096	+	M+CH3OH+H	3	NA	NA	C5H10O3	Fatty-Acyl	HMDB0061927	5-hydroxypentanoic acid	0.001483
164.019	2+	M+H+K	1	M-H	0.4	C12H16O6S	Phenol ether	HMDB0133004	{[5-(4-methoxyphenyl)-3-oxopentyl]oxy}sulfonic acid	0.000668619
164.022	+	M+K	1		NA	C5H7N3O	Diazine	HMDB0002894	5-methylcytosine	5.14498e-07
164.026	NA	NA	NA	NA	NA	NA	NA	NA	NA	0.000131958
172.131	+	M+Li	1	M-H	0.1	C10H15NO	Benzen	HMDB0004366	Hordenine	3.63675e-07
175.094	2+	M+H+Na	1	M-H	0.05	C18H30O3S	Benzen	HMDB0031031	2-Dodecylbenzenesulfonic acid	0.000734963
182.102	+	M+NH4	3	NA	NA	C6H12O5	Sugar		Mono-hexose	0.000169304
183.1	+	M+Na	3	NA	NA	C8H16O3	Fatty-Acyl	HMDB0013898	hydroxyvalproic acid	0.000734963
207.154	NA	NA	NA	NA	NA	NA	NA	NA	NA	0.000290428
207.156	2+	M+2ACN+2H	1	M-H	0.07	C18H34O5	Fatty-Acyl	HMDB0004710	9,10,13-trihome	0.000799354
234.147	2+	M+ACN+2H	3	NA	NA	C19H40NO7P	Glycerophospholipids	HMDB0011470	Lysope(0:0/14:0)	6.57747e-05
234.168	3+	M+2H+Na	1	NA	NA	C36H72NO8P	Glycerophospholipids	HMDB0007866	Phosphatidylcholine(14:0/14:0)	7.89735e-06
234.168	3+	M+3H	2	NA	NA	C38H70NO8P	Glycerophospholipids	HMDB0009153	Pe(18:3(9z,12z,15z)/15:0)	7.07066e-06
235.158	2+	M+H+Na	2	NA	NA	C31H42O2	Prenol-lipids	HMDB0035641	3-hydroxysintaxanthin	2.0628e-07
235.161	NA	NA	NA	NA	NA	NA	NA	NA	NA	3.52277e-05
242.04	+	M+2Na-H	1	NA	NA	C9H11NO4	AA derivative	HMDB0000609	Dihydroxyphenylalanine	1.02179e-05
242.047	+	M+ACN+H	4	M-H	0.02	C8H8O4S	Arylsulfate	HMDB0062775	4-vinylphenol sulfate	1.53219e-06
242.208	NA	NA	NA	NA	NA	NA	NA	NA	NA	8.79976e-05
279.198	3+	M+3Na	1	NA	NA	C49H84O6	Glycerolipids	HMDB0048584	Triglyceride	0.000125736
295.218	+	2M+H	4	NA	NA	C10H13N	Pyridines	HMDB0030346	(s)-actinidine	0.00175203
297.214	3+	M+3Na	1	NA	NA	C53H90O6	Glycerolipids	HMDB0048584	Triglyceride	0.00117529
298.268	2+	M+2H	2	NA	NA	C37H70O5	Glycerolipids	HMDB0007102	Diacylglycerol	0.00117511
298.268	2+	M+2H	0	NA	NA	C37H70O5	Glycerolipids	HMDB0007357	Diacylglycerol	0.00118025
299.178	3+	M+3H	3	NA	NA	C54H70MgN4O6	Tetrapyrroles	HMDB0037256	Chlorophyll d	0.000106132
303.225	3+	M+3Na	0	NA	NA	C49H97N2O6P	Sphingolipids	HMDB0013461	Sphingomyellin	0.00156318
304.227	+	M-H2O+NH4	0	M-H	0.3	C19H28O3	Steroid	HMDB0006259	Hydroxytestosterone	8.75916e-05
307.198	+	M+CH3OH+H	2	NA	NA	C11H22N4O4	AA derivative	HMDB0028949	Lysyl-glutamine	8.75916e-05
307.204	+	M+Na	2	NA	NA	C20H28O	Prenol-lipids	HMDB0013117	Vitamin a2	0.000749163
307.22	3+	M+H+2Na	4	NA	NA	C41H62O18S	Terpenoid	HMDB0163781	6-[(8a-carboxy-4-formyl-8-hydroxy-4,6a,6b,11,11,14b-hexamethyl-1,2,3,4,4a,5,6,6a,6b,7,8,8a,9,10,11,12,12a,14,14a,14b-icosahydropicen-3-yl)oxy]-4-{[4,5-dihydroxy-3-(sulfooxy)oxan-2-yl]oxy}-3,5-dihydroxyoxane-2-carboxylic acid	5.80254e-05
317.189	+	M+K	4	NA	NA	C18H30O2	Fatty-Acyl	HMDB0001388	Alpha-linolenic acid	2.02035e-06
367.21	+	M+Li	1	M-H	0.2	C21H28O5	Steroid	HMDB0000037	Aldosterone	0.000291452
375.191	+	M+2ACN+H	1	M-H	0.1	C16H20O5	Benzopyran	HMDB0037775	Coriandrone a/b	0.000291452
375.193	+	M+2ACN+H	1	M-H	0.1	C16H20O5	Benzopyran	HMDB0037775	Coriandrone a/b	2.10182e-05
379.235	2+	M+IsoProp+Na+H	4	M-H	0.15	C16H25NO4	Phenol ether	HMDB0014333	Esmolol	0.00103623
385.234	+	M+2ACN+H	1	M-H	0.01	C15H26O6	Glycerolipids	HMDB0031094	Glycerol tributanoate	5.65349e-05
393.257	2+	M+H+NH4	0	M-H	0.2	C41H70NO10P	Glycerophospholipids	HMDB0112681	Ps(20:5(5z,8z,11z,14z,17z)/15:0)	3.3268e-07
401.155	+	M+NH4	0	M-H	0.07	C17H21NO9	Glucoside	HMDB0163579	3,4,5-trihydroxy-6-{[(5E)-5-{[5-(hydroxymethyl)furan-2-yl]methylidene}-2,3,4,5-tetrahydropyridin-4-yl]oxy}oxane-2-carboxylic acid	6.39978e-08
402.216	+	M+Na	4	M-H	0.1	C20H26O7	Prenol-lipids	HMDB0034474	Niveusin c	0.000189357
402.223	+	M+ACN+Na	4	M-H	0.1	C19H30O5	Fatty-Acyl	HMDB0040566	[6]-gingerdiol 3-acetate	7.06983e-05
415.21	+	2M+Na	2	M-H	0.05	C11H16O3	Fatty-Acyl	HMDB0037734	Isobutyl 2-furanpropionate	0.000101925
416.242	+	M-H2O+NH4	0	M-H	0.3	C24H32O6	Prenol-lipids	HMDB0035849	Armillyl everninate	0.00186254
417.164	+	M+2Na-H	3	M-H	0.3	C22H28O5	Prenol-lipids	HMDB0038742	Armillasin	1.20606e-05
419.166	+	M+Na	4	M-H	0.04	C20H28O8	Prenol-lipids	HMDB0032844	4,5-dihydroniveusin a	0.000244614
425.274	2+	M+2ACN+2H	3		NA	C42H71O10P	Glycerophospholipids	HMDB0010667	Pg(18:3(6z,9z,12z)/18:3(9z,12z,15z))	0.00258548
432.236	+	M+ACN+Na	2	M-H	0.01	C20H32O6	Fatty-Acyl	HMDB0012635	20-dihydroxyleukotriene b4	5.9053e-05
436.769	2+	M+3ACN+2H	5	NA	NA	C41H64O12	Prenol-lipids	HMDB0038019	28-glucosyl-19(29)-dehydroursolic acid 3-arabinoside	0.000121238
643.396	+	M+2ACN+H	2	NA	NA	C32H48O8	Steroid	HMDB0034706	[(e)-6-[3,16-Dihydroxy-9-(hydroxymethyl)-4,4,13,14-tetramethyl-11-oxo-1,2,3,7,8,10,12,15,16,17-decahydrocyclopenta[a]phenanthren-17-yl]-6-hydroxy-2-methyl-5-oxohept-3-en-2-yl] acetate	0.000109215
Platygyra speciific
438.25	+	M+ACN+H	4	M-H	0.01	C21H32O7	Prenol-lipids	HMDB0035779	Armillane	0.00055119
643.396	+	M+2ACN+H	2		NA	C32H48O8	Steroid	HMDB0034706	Cucurbitacin C	1.73255e-06
127.087	3+	M+2H+Na	2	M-H	1	C20H36O5	Fatty-Acyl	HMDB0002685	Prostaglandin f1a	0.000668619
174.146	+	M-H2O+NH4	4	M-H	0.1	C9H18O3	Organic acid	HMDB0170940	2-hydroxy pelargonic acid	0.0101032
223.156	2+	M+2ACN+2H	2	M-H	0.2	C22H34O4	Prenol-lipids	HMDB0036315	Dimethyl ent-16alpha-kaurane-17,19-dioate	0.00874846
254.171	2+	M+3ACN+2H	2	NA	NA	C24H33NO3	Terpenoid	HMDB0030186	(e,e,e)-sylvatine	0.00530072
255.154	2+	M+H+K	5	NA	NA	C30H46O4	Prenol-lipids	HMDB0011628	Glycyrrhetinic acid	0.0007245
271.173	+	M+Li	0	M-H	0.1	C12H24O6	Glucoside	HMDB0031688	Hexyl glucoside	0.00109656
271.173	+	M+DMSO+H	3	M-H	0.05	C13H20O	Prenol-lipids	HMDB0036565	Beta-ionone	0.00109656
277.173	3+	M+H+2Na	0	NA	NA	C38H40O18	Flavonoids	HMDB0037464	Spinosin b	0.00109656
301.212	+	M+ACN+H	1	M-H	0.03	C13H25NO4	Fatty-Acyl	HMDB0000756	L-hexanoylcarnitine	0.00926988
352.257	NA	NA	NA	NA	NA	NA	NA	NA	NA	0.00144593
386.244	2+	M+IsoProp+Na+H	1	M-H	0.2	C19H26O3	Steroid	HMDB0012782	4-Methoxy-17beta-estradiol	0.000189357
386.243	+	M+IsoProp+H	4	M-H	0.4	C19H23N3O2	Benzoquinone	HMDB0015383	Ergonovine	0.000189357
388.262	+	M+K	2	NA	NA	C22H39NO2	Acylethanolamines	HMDB0013625	Dihomo-gamma-linolenoyl ethanolamide	0.00117273
388.26	2+	M+IsoProp+Na+H	4	NA	NA	C19H28O3	Steroid	HMDB0155966	4,17-Dihydroxyandrost-4-en-3-one	0.00117273
428.333	2+	M+H+NH4	1	NA	NA	C48H88NO8P	Glycerophospholipids	HMDB0008536	Pc(22:0/18:4(6z,9z,12z,15z))	0.00108375
442.347	+	2M+NH4	0	M-H	0.5	C16H20	Napthatlene	HMDB0059902	2,6-DIISOPROPYLNAPHTHALENE	5.63482e-07
472.356	+	M-2H2O+H	1	NA	NA	C26H54NO6P	Glycerophospholipids	HMDB0013122	Lysopc(p-18:0)	0.00567047
518.323	2+	M+IsoProp+Na+H	3	M-H	0.3	C25H38O6	Prenol-lipids	HMDB0040389	Erinacine c	0.00763421
530.397	+	M-2H2O+H	2	NA	NA	C29H60NO7P	Glycerophospholipids	HMDB0011527	Lysope(24:0/0:0)	0.00372436
616.434	+	M-H2O+H	0	NA	NA	C33H64NO8P	Glycerophospholipids	HMDB0008822	Pe(14:0/14:1(9z))	0.00196473
674.495	NA	NA	NA	NA	NA	NA	NA	NA	NA	0.000177119
732.535	2+	M+2ACN+2H	732.536	M-H	1	C75H146O17P2	Glycerophospholipids	HMDB0056388	CL(1'-[16:0/18:0],3'-[16:0/16:0])	0.00960103
742.364	NA	NA	NA	NA	NA	NA	NA	NA	NA	7.32529e-05
784.481	+	M+DMSO+H	784.479	M-H	2	C36H68NO10P	Glycerophospholipids	HMDB0012333	Ps(14:0/16:1(9z))	8.83412e-05
